# Supplementary material for: Assessment of Nutritional Value and Maillard Reaction in Different Gluten-Free Pasta
Source: Foods. 2023 Mar 13;12(6):1221. doi: 10.3390/foods12061221 (PMC10048112; doi:10.3390/foods12061221)
Supplement: Supplementary file 1 [file foods-12-01221-s001.zip]

Archive with 1 entries (1 files):
- foods-2249373-supplementary.pdf
